# Supplementary material for: Untargeted Metabolomics Showed Accumulation of One-Carbon Metabolites to Facilitate DNA Methylation during Extracellular Matrix Detachment of Cancer Cells
Source: Metabolites. 2022 Mar 21;12(3):267. doi: 10.3390/metabo12030267 (PMC8951017; doi:10.3390/metabo12030267)
Supplement: Supplementary file 1 [file metabolites-12-00267-s001.zip]

Archive with 1 entries (1 files):
- metabolites-1629350-supplementary.pdf
